# Supplementary material for: Incremental Value of Right Ventricular Outflow Tract Diameter in Risk Assessment of Chronic Heart Failure Patients with Implantable Cardioverter Defibrillators: Development of RVOTD-ICD Benefit Score in Real-World Setting
Source: Rev Cardiovasc Med. 2023 Sep 22;24(9):269. doi: 10.31083/j.rcm2409269 (PMC11270099; doi:10.31083/j.rcm2409269)
Supplement: Supplementary file 1 [file 2153-8174-24-9-269-s1.zip]

Archive with 1 entries (1 files):
- 2153-8174-24-9-269-s1.docx
